# Supplementary material for: Population genetics structure of glyphosate-resistant Johnsongrass (Sorghum halepense L. Pers) does not support a single origin of the resistance
Source: Ecol Evol. 2013 Aug 24;3(10):3388–400. doi: 10.1002/ece3.671 (PMC3797486; doi:10.1002/ece3.671)
Supplement: Supplementary file 2 [file ece30003-3388-SD2.xlsx]

## Sheet: Hoja1
Sample	Xtxp298				Xtxp16				Xtxp27				Xtxp63				Xtxp123				Xtxp303				Xtxp50				Xgap57				Xtxp4				Xtxp47				Xtxp295				Xtxp67
SFr16	188	196	208	188	122	127	157	122	268	275	285	291	190	196	190	190	258	260	258	258	155	161	163	155	294	302	294	294	283	283	283	283	145	153	173	196	245	263	267	245	187	196	207	187	166	170	184	186
SAr02	196	196	196	196	122	134	157	122	0	0	0	0	176	190	192	176	258	260	258	258	153	161	153	153	296	302	296	296	303	311	303	303	167	175	167	167	229	275	229	229	196	196	196	196	164	170	172	164
SEr01	190	210	190	190	106	122	106	106	0	0	0	0	176	192	194	176	258	258	258	258	153	153	153	153	294	296	302	310	283	283	283	283	177	177	177	177	229	229	229	229	190	207	210	190	138	172	138	138
TUr15	154	178	184	188	122	157	122	122	0	0	0	0	190	196	190	190	258	262	258	258	145	153	157	145	302	321	302	302	283	311	283	283	155	173	192	196	229	229	229	229	154	179	187	205	184	186	184	184
SEr04	190	190	190	190	106	122	140	106	271	271	271	271	186	192	194	186	258	260	258	258	153	161	153	153	314	329	331	314	299	305	299	299	175	196	175	175	229	229	229	229	190	190	190	190	138	172	138	138
COr01	184	184	184	184	104	122	138	104	275	291	275	275	190	192	194	190	258	260	258	258	141	147	153	155	0	0	0	0	283	299	305	311	155	196	155	155	263	265	263	263	185	185	185	185	164	190	164	164
SFr03	158	196	158	158	122	127	122	122	271	291	271	271	176	196	176	176	258	260	258	258	153	155	161	153	0	0	0	0	297	297	297	297	147	151	165	147	263	270	275	263	158	196	158	158	164	166	178	164
SAr01	154	196	154	154	106	134	157	106	291	295	297	291	170	176	170	170	260	260	260	260	153	155	161	153	294	296	302	294	311	311	311	311	157	175	157	157	263	275	263	263	154	196	154	154	164	172	184	186
BAs01	154	160	176	154	106	122	138	106	268	275	268	268	190	196	190	190	258	260	258	258	145	161	145	145	296	302	310	296	297	299	297	297	147	175	147	147	243	263	267	243	154	161	176	154	138	166	186	206
TUr17	154	176	204	154	106	122	157	106	268	271	268	268	186	194	186	186	258	262	258	258	153	155	161	153	312	314	312	312	305	311	305	305	153	165	153	153	229	229	229	229	154	176	205	154	138	154	164	168
BIC02	204	204	204	204	165	165	165	165	293	295	293	293	196	198	196	196	274	274	274	274	0	0	0	0	302	306	312	327	301	301	301	301	175	175	175	175	265	265	265	265	205	205	205	205	172	172	172	172
SFr11	158	170	158	158	122	145	122	122	275	289	275	275	176	186	176	176	258	260	258	258	155	157	155	155	0	0	0	0	301	301	301	301	151	173	179	196	229	229	229	229	158	170	158	158	164	164	164	164
SFr01	154	176	178	184	122	127	138	122	268	271	289	268	176	186	196	176	258	260	258	258	145	153	161	145	294	302	310	294	295	299	295	295	155	165	173	196	229	275	229	229	154	176	179	185	138	184	138	138
SAr04	158	188	208	158	122	157	122	122	0	0	0	0	186	192	194	186	258	260	258	258	161	161	161	161	286	294	302	286	311	311	311	311	153	175	179	153	229	263	275	229	158	187	207	158	168	170	190	168
TUs04	158	176	178	158	106	122	106	106	268	287	268	268	176	190	192	204	0	0	0	0	145	155	157	145	294	302	294	294	283	283	283	283	145	177	145	145	229	275	229	229	158	176	179	158	138	138	138	138
TUs16	176	178	190	196	106	125	127	106	271	295	271	271	186	186	186	186	258	260	262	258	153	155	153	153	296	296	296	296	283	297	311	283	173	173	173	173	229	229	229	229	176	179	190	196	154	154	154	154
BIC01	194	196	194	194	157	157	157	157	293	293	293	293	192	194	192	192	260	260	260	260	165	165	165	165	286	302	286	286	305	305	305	305	173	173	173	173	263	263	263	263	196	196	196	196	166	172	166	166
SFr09	170	176	184	170	106	122	106	106	0	0	0	0	186	186	186	186	258	260	258	258	145	155	161	163	0	0	0	0	283	311	283	283	145	173	179	145	229	279	229	229	170	176	185	170	164	178	186	206
SFr02	158	170	196	158	122	125	122	122	271	291	271	271	186	192	194	186	258	260	258	258	153	155	161	153	302	302	302	302	293	295	297	299	147	165	147	147	229	261	275	279	158	170	196	158	170	172	170	170
SAr03	154	202	154	154	106	127	157	106	0	0	0	0	176	186	190	194	258	260	258	258	153	155	161	153	302	302	302	302	305	305	305	305	145	175	192	145	263	275	263	263	154	201	154	154	152	164	152	152
TUr03	184	196	184	184	122	122	122	122	271	289	293	271	196	196	196	196	260	260	260	260	145	153	155	161	294	302	294	294	293	299	293	293	155	157	175	196	0	0	0	0	158	170	185	196	138	166	178	190
SFr15	176	184	176	176	122	127	157	122	271	275	291	271	176	176	176	176	258	260	258	258	141	153	155	161	294	302	294	294	293	299	293	293	147	147	147	147	229	265	273	229	176	185	176	176	168	170	168	168
SAr06	154	176	178	188	104	127	138	140	268	275	289	268	186	190	192	194	258	274	258	258	155	161	155	155	302	310	302	302	283	283	283	283	175	192	175	175	229	229	229	229	154	176	179	187	0	0	0	0
TUs05	158	178	158	158	122	125	122	122	268	271	287	291	190	190	190	190	258	260	258	258	155	157	161	155	0	0	0	0	283	293	299	305	145	173	196	145	229	229	229	229	158	179	185	196	166	170	178	166
SFs07	176	184	176	176	122	127	132	122	291	293	291	291	176	190	176	176	258	260	258	258	147	155	147	147	302	310	312	327	293	293	293	293	151	171	192	151	275	275	275	275	176	185	176	176	164	184	186	164
COs02	170	176	196	170	122	157	122	122	271	279	291	271	176	186	194	176	258	260	258	258	145	153	145	145	294	302	327	294	295	295	295	295	147	165	175	177	229	229	229	229	170	176	196	170	168	186	192	168
TUr02	158	164	170	196	122	125	122	122	268	271	275	279	176	186	196	176	258	260	262	258	141	145	153	161	286	302	327	286	303	303	303	303	151	175	196	151	229	279	229	229	158	164	170	196	138	166	178	138
SFr14	184	204	184	184	138	138	138	138	271	291	271	271	176	196	176	176	254	258	254	254	153	155	153	153	294	302	294	294	293	293	293	293	145	175	145	145	229	273	229	229	185	205	185	185	164	168	170	164
TUs13	154	176	196	154	122	122	122	122	268	275	297	268	196	196	196	196	258	260	258	258	155	157	161	155	294	302	310	294	0	0	0	0	147	155	175	147	229	229	229	229	154	176	196	154	164	170	200	206
TUr06	164	190	196	164	122	125	122	122	0	0	0	0	176	196	198	200	258	262	258	258	145	161	145	145	0	0	0	0	0	0	0	0	151	151	151	151	0	0	0	0	164	190	196	164	166	184	216	166
SFs06	158	176	184	158	106	122	106	106	268	275	293	268	188	188	188	188	260	260	260	260	155	161	155	155	286	302	286	286	293	299	293	293	151	157	175	196	275	275	275	275	158	176	185	158	164	190	192	206
SFr12	162	182	202	212	122	157	122	122	271	271	271	271	176	176	176	176	258	260	258	258	153	155	161	153	302	321	302	302	293	299	293	293	145	173	145	145	229	277	229	229	161	181	201	213	138	164	186	138
TUr01	184	196	184	184	122	122	122	122	271	289	271	271	190	196	190	190	258	260	258	258	145	155	161	145	294	302	294	294	303	303	303	303	155	157	155	155	229	275	229	229	185	196	185	185	138	170	138	138
SFr13	176	184	176	176	122	127	157	122	271	275	271	271	176	176	176	176	258	260	258	258	141	153	155	161	302	321	302	302	293	299	293	293	147	147	147	147	229	265	273	229	176	185	176	176	164	170	178	164
TUs12	184	188	208	184	106	122	157	106	268	291	268	268	186	186	186	186	258	258	258	258	153	161	153	153	302	310	331	302	311	311	311	311	165	175	192	165	229	273	229	229	185	187	207	185	168	168	168	168
TUr07	164	176	164	164	106	122	106	106	271	275	289	271	176	176	176	176	258	262	258	258	145	155	161	145	0	0	0	0	303	303	303	303	147	173	196	147	0	0	0	0	164	176	164	164	164	178	190	164
SFs05	176	184	176	176	122	127	132	122	291	293	291	291	176	190	176	176	258	260	258	258	147	155	147	147	302	302	302	302	293	293	293	293	151	171	192	151	0	0	0	0	176	185	176	176	164	184	186	164
SFr10	170	176	170	170	122	122	122	122	275	275	275	275	176	186	176	176	258	260	258	258	145	153	155	145	294	302	310	294	311	311	311	311	145	151	173	145	229	229	229	229	170	176	170	170	164	170	186	164
SAs05	154	158	196	204	106	125	138	106	0	0	0	0	186	186	186	186	258	258	258	258	153	155	161	153	296	302	310	296	293	293	293	293	165	175	196	165	229	263	229	229	154	158	196	205	164	170	184	200
SEr03	178	188	204	178	122	127	143	145	275	287	295	275	186	186	186	186	258	260	258	258	155	161	155	155	294	302	294	294	0	0	0	0	175	192	196	175	229	273	229	229	179	187	205	179	164	170	178	164
TUr10	176	196	204	176	106	122	106	106	271	275	289	271	192	194	192	192	258	260	258	258	145	161	145	145	302	310	327	302	311	311	311	311	165	175	165	165	229	275	229	229	176	196	205	176	164	186	164	164
TUr08	158	176	178	196	122	122	122	122	268	268	268	268	190	192	198	200	258	260	258	258	147	155	157	161	0	0	0	0	283	293	299	303	145	173	179	196	229	229	229	229	158	176	179	196	170	178	170	170
SFs04	176	184	176	176	122	127	132	122	291	293	291	291	176	190	176	176	258	260	258	258	147	155	147	147	286	302	286	286	293	293	293	293	151	171	151	151	275	275	275	275	176	185	176	176	164	184	186	164
SFs08	158	170	190	158	122	132	122	122	275	293	275	275	176	186	176	176	258	260	258	258	153	155	157	161	286	294	302	286	283	295	297	283	145	151	145	145	231	282	231	231	158	176	190	158	166	168	186	166
BAs02	154	170	154	154	106	138	140	106	268	268	268	268	190	190	190	190	258	260	258	258	145	153	161	145	294	302	321	294	293	299	293	293	147	155	147	147	231	282	231	231	154	170	154	154	138	164	178	186
SEr02	190	204	190	190	106	138	140	106	271	289	271	271	176	186	176	176	258	260	258	258	153	161	153	153	294	302	310	294	283	283	283	283	175	177	196	175	231	275	231	231	190	205	190	190	138	172	190	138
TUr09	154	176	198	204	122	145	122	122	0	0	0	0	176	192	196	176	258	260	262	258	147	153	155	161	286	296	302	286	0	0	0	0	0	0	0	0	229	229	229	229	154	176	196	205	0	0	0	0
TUr11	158	176	188	196	122	127	122	122	268	287	268	268	176	190	196	176	258	258	258	258	153	155	157	153	0	0	0	0	283	283	283	283	179	196	179	179	229	275	229	229	158	176	187	196	164	170	186	190

## Sheet: 0-1
SSR	Xtxp298																				Xtxp16													Xtxp27										Xtxp63
Sample	1	2	3	4	5	6	7	8	9	10	11	12	13	14	15	16	17	18	19	20	21	22	23	24	25	26	27	28	29	30	31	32	33	34	35	36	37	38	39	40	41	42	43	44	45	46	47	48	49
SFr16	0	0	0	0	0	0	0	0	0	0	1	0	0	1	0	0	0	1	0	0	0	0	1	0	1	0	0	0	0	0	0	1	0	1	0	1	0	1	0	0	1	0	0	0	0	0	0	1	0
SAr02	0	0	0	0	0	0	0	0	0	0	0	0	0	1	0	0	0	0	0	0	0	0	1	0	0	0	1	0	0	0	0	1	0	5	5	5	5	5	5	5	5	5	5	0	1	0	0	1	1
SEr01	0	0	0	0	0	0	0	0	0	0	0	1	0	0	0	0	0	0	1	0	0	1	1	0	0	0	0	0	0	0	0	0	0	5	5	5	5	5	5	5	5	5	5	0	1	0	0	0	1
TUr15	1	0	0	0	0	0	0	1	0	1	1	0	0	0	0	0	0	0	0	0	0	0	1	0	0	0	0	0	0	0	0	1	0	5	5	5	5	5	5	5	5	5	5	0	0	0	0	1	0
SEr04	0	0	0	0	0	0	0	0	0	0	0	1	0	0	0	0	0	0	0	0	0	1	1	0	0	0	0	0	1	0	0	0	0	0	1	0	0	0	0	0	0	0	0	0	0	1	0	0	1
COr01	0	0	0	0	0	0	0	0	0	1	0	0	0	0	0	0	0	0	0	0	1	0	1	0	0	0	0	1	0	0	0	0	0	0	0	1	0	0	0	0	1	0	0	0	0	0	0	1	1
SFr03	0	1	0	0	0	0	0	0	0	0	0	0	0	1	0	0	0	0	0	0	0	0	1	0	1	0	0	0	0	0	0	0	0	0	1	0	0	0	0	0	1	0	0	0	1	0	0	0	0
SAr01	1	0	0	0	0	0	0	0	0	0	0	0	0	1	0	0	0	0	0	0	0	1	0	0	0	0	1	0	0	0	0	1	0	0	0	0	0	0	0	0	1	0	1	1	1	0	0	0	0
BAs01	1	0	1	0	0	0	1	0	0	0	0	0	0	0	0	0	0	0	0	0	0	1	1	0	0	0	0	1	0	0	0	0	0	1	0	1	0	0	0	0	0	0	0	0	0	0	0	1	0
TUr17	1	0	0	0	0	0	1	0	0	0	0	0	0	0	0	0	1	0	0	0	0	1	1	0	0	0	0	0	0	0	0	1	0	1	1	0	0	0	0	0	0	0	0	0	0	1	0	0	0
BIC02	0	0	0	0	0	0	0	0	0	0	0	0	0	0	0	0	1	0	0	0	0	0	0	0	0	0	0	0	0	0	0	0	1	0	0	0	0	0	0	0	0	1	1	0	0	0	0	0	0
SFr11	0	1	0	0	0	1	0	0	0	0	0	0	0	0	0	0	0	0	0	0	0	0	1	0	0	0	0	0	0	0	1	0	0	0	0	1	0	0	0	1	0	0	0	0	1	1	0	0	0
SFr01	1	0	0	0	0	0	1	1	0	1	0	0	0	0	0	0	0	0	0	0	0	0	1	0	1	0	0	1	0	0	0	0	0	1	1	0	0	0	0	1	0	0	0	0	1	1	0	0	0
SAr04	0	1	0	0	0	0	0	0	0	0	1	0	0	0	0	0	0	1	0	0	0	0	1	0	0	0	0	0	0	0	0	1	0	5	5	5	5	5	5	5	5	5	5	0	0	1	0	0	1
TUs04	0	1	0	0	0	0	1	1	0	0	0	0	0	0	0	0	0	0	0	0	0	1	1	0	0	0	0	0	0	0	0	0	0	1	0	0	0	0	1	0	0	0	0	0	1	0	0	1	1
TUs16	0	0	0	0	0	0	1	1	0	0	0	1	0	1	0	0	0	0	0	0	0	1	0	1	1	0	0	0	0	0	0	0	0	0	1	0	0	0	0	0	0	0	1	0	0	1	0	0	0
BIC01	0	0	0	0	0	0	0	0	0	0	0	0	1	1	0	0	0	0	0	0	0	0	0	0	0	0	0	0	0	0	0	1	0	0	0	0	0	0	0	0	0	1	0	0	0	0	0	0	1
SFr09	0	0	0	0	0	1	1	0	0	1	0	0	0	0	0	0	0	0	0	0	0	1	1	0	0	0	0	0	0	0	0	0	0	5	5	5	5	5	5	5	5	5	5	0	0	1	0	0	0
SFr02	0	1	0	0	0	1	0	0	0	0	0	0	0	1	0	0	0	0	0	0	0	0	1	1	0	0	0	0	0	0	0	0	0	0	1	0	0	0	0	0	1	0	0	0	0	1	0	0	1
SAr03	1	0	0	0	0	0	0	0	0	0	0	0	0	0	0	1	0	0	0	0	0	1	0	0	1	0	0	0	0	0	0	1	0	5	5	5	5	5	5	5	5	5	5	0	1	1	0	1	0
TUr03	0	0	0	0	0	0	0	0	0	1	0	0	0	1	0	0	0	0	0	0	0	0	1	0	0	0	0	0	0	0	0	0	0	0	1	0	0	0	0	1	0	1	0	0	0	0	0	0	0
SFr15	0	0	0	0	0	0	1	0	0	1	0	0	0	0	0	0	0	0	0	0	0	0	1	0	1	0	0	0	0	0	0	1	0	0	1	1	0	0	0	0	1	0	0	0	1	0	0	0	0
SAr06	1	0	0	0	0	0	1	1	0	0	1	0	0	0	0	0	0	0	0	0	1	0	0	0	1	0	0	1	1	0	0	0	0	1	0	1	0	0	0	1	0	0	0	0	0	1	0	1	1
TUs05	0	1	0	0	0	0	0	1	0	0	0	0	0	0	0	0	0	0	0	0	0	0	1	1	0	0	0	0	0	0	0	0	0	1	1	0	0	0	1	0	1	0	0	0	0	0	0	1	0
SFs07	0	0	0	0	0	0	1	0	0	1	0	0	0	0	0	0	0	0	0	0	0	0	1	0	1	1	0	0	0	0	0	0	0	0	0	0	0	0	0	0	1	1	0	0	1	0	0	1	0
COs02	0	0	0	0	0	1	1	0	0	0	0	0	0	1	0	0	0	0	0	0	0	0	1	0	0	0	0	0	0	0	0	1	0	0	1	0	1	0	0	0	1	0	0	0	1	1	0	0	0
TUr02	0	1	0	0	1	1	0	0	0	0	0	0	0	1	0	0	0	0	0	0	0	0	1	1	0	0	0	0	0	0	0	0	0	1	1	1	1	0	0	0	0	0	0	0	1	1	0	0	0
SFr14	0	0	0	0	0	0	0	0	0	1	0	0	0	0	0	0	1	0	0	0	0	0	0	0	0	0	0	1	0	0	0	0	0	0	1	0	0	0	0	0	1	0	0	0	1	0	0	0	0
TUs13	1	0	0	0	0	0	1	0	0	0	0	0	0	1	0	0	0	0	0	0	0	0	1	0	0	0	0	0	0	0	0	0	0	1	0	1	0	0	0	0	0	0	0	0	0	0	0	0	0
TUr06	0	0	0	0	1	0	0	0	0	0	0	1	0	1	0	0	0	0	0	0	0	0	1	1	0	0	0	0	0	0	0	0	0	5	5	5	5	5	5	5	5	5	5	0	1	0	0	0	0
SFs06	0	1	0	0	0	0	1	0	0	1	0	0	0	0	0	0	0	0	0	0	0	1	1	0	0	0	0	0	0	0	0	0	0	1	0	1	0	0	0	0	0	1	0	0	0	0	1	0	0
SFr12	0	0	0	1	0	0	0	0	1	0	0	0	0	0	0	1	0	0	0	1	0	0	1	0	0	0	0	0	0	0	0	1	0	0	1	0	0	0	0	0	0	0	0	0	1	0	0	0	0
TUr01	0	0	0	0	0	0	0	0	0	1	0	0	0	1	0	0	0	0	0	0	0	0	1	0	0	0	0	0	0	0	0	0	0	0	1	0	0	0	0	1	0	0	0	0	0	0	0	1	0
SFr13	0	0	0	0	0	0	1	0	0	1	0	0	0	0	0	0	0	0	0	0	0	0	1	0	1	0	0	0	0	0	0	1	0	0	1	1	0	0	0	0	0	0	0	0	1	0	0	0	0
TUs12	0	0	0	0	0	0	0	0	0	1	1	0	0	0	0	0	0	1	0	0	0	1	1	0	0	0	0	0	0	0	0	1	0	1	0	0	0	0	0	0	1	0	0	0	0	1	0	0	0
TUr07	0	0	0	0	1	0	1	0	0	0	0	0	0	0	0	0	0	0	0	0	0	1	1	0	0	0	0	0	0	0	0	0	0	0	1	1	0	0	0	1	0	0	0	0	1	0	0	0	0
SFs05	0	0	0	0	0	0	1	0	0	1	0	0	0	0	0	0	0	0	0	0	0	0	1	0	1	1	0	0	0	0	0	0	0	0	0	0	0	0	0	0	1	1	0	0	1	0	0	1	0
SFr10	0	0	0	0	0	1	1	0	0	0	0	0	0	0	0	0	0	0	0	0	0	0	1	0	0	0	0	0	0	0	0	0	0	0	0	1	0	0	0	0	0	0	0	0	1	1	0	0	0
SAs05	1	1	0	0	0	0	0	0	0	0	0	0	0	1	0	0	1	0	0	0	0	1	0	1	0	0	0	1	0	0	0	0	0	5	5	5	5	5	5	5	5	5	5	0	0	1	0	0	0
SEr03	0	0	0	0	0	0	0	1	0	0	1	0	0	0	0	0	1	0	0	0	0	0	1	0	1	0	0	0	0	1	1	0	0	0	0	1	0	0	1	0	0	0	1	0	0	1	0	0	0
TUr10	0	0	0	0	0	0	1	0	0	0	0	0	0	1	0	0	1	0	0	0	0	1	1	0	0	0	0	0	0	0	0	0	0	0	1	1	0	0	0	1	0	0	0	0	0	0	0	0	1
TUr08	0	1	0	0	0	0	1	1	0	0	0	0	0	1	0	0	0	0	0	0	0	0	1	0	0	0	0	0	0	0	0	0	0	1	0	0	0	0	0	0	0	0	0	0	0	0	0	1	1
SFs04	0	0	0	0	0	0	1	0	0	1	0	0	0	0	0	0	0	0	0	0	0	0	1	0	1	1	0	0	0	0	0	0	0	0	0	0	0	0	0	0	1	1	0	0	1	0	0	1	0
SFs08	0	1	0	0	0	1	0	0	0	0	0	1	0	0	0	0	0	0	0	0	0	0	1	0	0	1	0	0	0	0	0	0	0	0	0	1	0	0	0	0	0	1	0	0	1	1	0	0	0
BAs02	1	0	0	0	0	1	0	0	0	0	0	0	0	0	0	0	0	0	0	0	0	1	0	0	0	0	0	1	1	0	0	0	0	1	0	0	0	0	0	0	0	0	0	0	0	0	0	1	0
SEr02	0	0	0	0	0	0	0	0	0	0	0	1	0	0	0	0	1	0	0	0	0	1	0	0	0	0	0	1	1	0	0	0	0	0	1	0	0	0	0	1	0	0	0	0	1	1	0	0	0
TUr09	1	0	0	0	0	0	1	0	0	0	0	0	0	0	1	0	1	0	0	0	0	0	1	0	0	0	0	0	0	0	1	0	0	5	5	5	5	5	5	5	5	5	5	0	1	0	0	0	1
TUr11	0	1	0	0	0	0	1	0	0	0	1	0	0	1	0	0	0	0	0	0	0	0	1	0	1	0	0	0	0	0	0	0	0	1	0	0	0	0	1	0	0	0	0	0	1	0	0	1	0
[truncated: 103 more columns]
